# Supplementary material for: Association between measures of adiposity and blood pressure levels in adult Cameroonians
Source: Health Sci Rep. 2021 May 3;4(2):e259. doi: 10.1002/hsr2.259 (PMC8093855; doi:10.1002/hsr2.259)
Supplement: Supplementary file 3 — Table S3 Area under the receiver operating characteristics curve for single and combined adiposity measures using average blood pressure [file HSR2-4-e259-s002.xlsx]

## Sheet: supplementary table 4
Supplementary Table 3 : Area under the receiver operating characteristics curve for single and combined adiposity measures using average blood pressure
			AUC (95% CI)
		WC	0.7297 (0.7142-0.7451)
		WHtR	0.7334 (0.7178-0.749)
		BRI	0.7337 (0.7182-0.7493)
		BMI	0.7372 (0.725-0.7494)
		PI	0.732(0.7196-0.7443)
		Cindex	0.7355(0.7196-0.7513)
		ABSI	0.7335 (0.7177-0.7494)
		WC+BMI	0.7455(0.7299-0.7611)
		WHtR+BMI	0.745 (0.7293-0.760)
		BRI+BMI	0.7451 (0.7295-0.7607)
		Cindex+BMI	0.7451 (0.7295-0.7607)
		ABSI+BMI	0.7451 (0.7295-0.7607)
		WC+Cindex	0.7446 (0.7289-0.7602)
WC, Waist circumference ; WHtR, Waist-to-Height Ratio; BMI, Body Mass Index; PI, Ponderal Index.C Index, Conicity Index; ABSI, A body Shape Index; BRI, Body Roundness Index
