# Supplementary material for: Association between measures of adiposity and blood pressure levels in adult Cameroonians
Source: Health Sci Rep. 2021 May 3;4(2):e259. doi: 10.1002/hsr2.259 (PMC8093855; doi:10.1002/hsr2.259)
Supplement: Supplementary file 4 — Table S4 correlation coefficients (r) between Systolic and diastolic blood (SBP and DBP) for male(M) and females (F) [file HSR2-4-e259-s003.xlsx]

## Sheet: Supplementary table 5
Supplementary Table 4: correlation coefficients (r) between Systolic and diastolic blood (SBP and DBP) for male(M) and females (F)
	r SBP M	r SBP F	r DBP M	r DBP F
WC	0.28	0.25	0.27	0.26
WHtR	0.24	0.24	0.24	0.24
BRI	0.23	0.25	0.11	0.23
BMI	0.11	0.04	0.03	0.12
PI	0.04	0.13	0.13	0.15
Cindex	0.17	0.09	0.11	0.12
ABSI	0.12	0.11	0.22	0.07
WC, Waist circumference ; WHtR, Waist-to-Height Ratio; BMI, Body Mass Index; PI, Ponderal Index.C Index, Conicity Index; ABSI, A body Shape Index; BRI, Body Roundness Index
